# Supplementary material for: Provenancing 16th and 17th century CE building timbers in Denmark–combining dendroprovenance and Sr isotopic analysis
Source: PLoS One. 2023 Feb 9;18(2):e0278513. doi: 10.1371/journal.pone.0278513 (PMC9910641; doi:10.1371/journal.pone.0278513)
Supplement: S4 File — Tree-ring measurements for all timbers examined in this study. (FH) [file pone.0278513.s004.fh]

HEADER:
DateEnd=1556
Length=128
Location=ÅHM 6465 Aalborg Algade Tiendeladen hus overgangsfodrem x75B
Species=QUSP
Pith=1
SapWoodRings=2
KeyCode=H011001A
DATA:Tree
   149   113   113    99    81    77    67    77    79    53
    76    59    69    69    82    49    63    44    70    80
    60    73    70    54   103    86    94    75    73    68
    83    67    61    56    59    52    53    46    66    72
    58    43    45    45    44    63    71    72    56    56
    38    57    33    53    67    49    43    49    68    65
    49    45    32    29    47    55    52    65    60    54
    57    57    78    63    84    92   159   117   146   144
   139   143   130   155   168   135   175   151   144   131
    89    63    60   120    82    76   133   150   130   113
    95   133   112   138   136    88   113   126   115    98
   106   115   112   121   114   105   133   123   133   155
   104    96   112    80   188   234   262   217     0     0
HEADER:
DateEnd=1563
Length=178
Location=ÅHM 6465 Aalborg Algade Tiendeladen hus skråstiver x76
Species=QUSP
Pith=1
SapWoodRings=16
KeyCode=H011002A
DATA:Tree
   128   159    45    26    24    35    54   116    65    86
    74    48    42    34    24    27    26    29    21    39
    46    35    44    36    40    36    28    25    17    16
    16    13    14    12    18    32    25    18    23    24
    34    51    42    35    34    38    96    63    83    57
    55    67    69    62    72    44    42    53    41    52
    64    76    92    69    89   150   146   107    80    93
   120    89   116   131   140   125   140   163   112   147
    86   141   149   146   128    61    41    32    34    39
    86    43    71    57    58    41    48    81    92    74
    85   107    83   111    99    43    37    39    51    48
    44    54    51    37    35    31    33    31    28    32
    31    35    51    64    59    63    81   100    76    66
   100    60    46    31    27    26    29    26    23    30
    45    51    54    67    76    88   107    71    55    83
    96   118    82   146   110   139   179   160   144   158
   132   161    51    44    50    67    65    63    68    79
    60    66    59    69    87    82    91    63     0     0
HEADER:
DateEnd=1563
Length=160
Location=ÅHM 6465 Aalborg Algade Tiendeladen hus skråstiver x77
Species=QUSP
Pith=1
SapWoodRings=11
KeyCode=H011003A
DATA:Tree
   190   172   167   152   180   148   163   119   140   165
   101   130   112   164    96   101   126   115   130    88
   129   105   122   182   174   144   104    91   139   126
   118    77    86    77    72    49    61    59    51    57
    46    56   106   120    71    54    58    72    67    66
    42    49    47    40    51    54    55    42    64    37
    38    51    44    61    65    44    46    44    36    31
    32    33    42    30    35    31    49    38    35    57
    38    31    32    42    38    46    54    28    26    39
    39    36    38    32    32    30    27    41    27    26
    30    28    31    40    44    42    50    68    68    57
    69    48    52    40    41    27    29    24    29    34
    36    45    44    65    56    43    48    55    64    35
    26    34    31    43    35    41    47    36    44    40
    32    46    38    44    58    48    43    47    59    56
    51    49    54    35    41    37    45    60    73    92
HEADER:
DateEnd=1548
Length=114
Location=ÅHM 6465 Aalborg Algade Tiendeladen hus hus tap x78
Species=QUSP
SapWoodRings=0
KeyCode=H011004A
DATA:Tree
    86    77    53    51    55    72    81    81    79    60
    58    51    52    54    64    49    52    55    50    64
    62    70    68    79    65    55    90   110    91    82
    79    53    52    99    75    78    62    53    54    54
    79    64    51    62    63    64    54    64    54    70
    57    68    75    71    98    77    51    67    73    70
    64   101    77    71    43    42    64    64    43    50
    59    55    67    59    50    59    54    57    45    59
    65    79    56    90    65    65    59    82    57    57
    97    80   100    98    91   119    96   100    94    77
    77   115   163   123   140   122    97    93   115    77
   116    97   144   121     0     0     0     0     0     0
HEADER:
DateEnd=1555
Length=72
Location=ÅHM 6465 Aalborg Algade Tiendeladen hus tap x79
Species=QUSP
SapWoodRings=5
KeyCode=H011005A
DATA:Tree
    76    67    73    91    85   118   103    52    79    76
    72    69   120   103   103    51    53    76    84    68
    73   107    66   104    74    78    86    75    85    67
    75    79   109    82   119    89    73    94   104    83
   109   160    93    97   122    94   115    95    98    81
    88    87   106   151    93   133   104   106   106   111
    85    99    91   130   127   100    85   109   116   112
   130   154     0     0     0     0     0     0     0     0
HEADER:
DateEnd=1578
Length=167
Location=Brix Gård Aalborg ÅHM 7235 x1
Species=QUSP
Pith=1
SapWoodRings=14
KeyCode=H026001A
DATA:Tree
    91   115    77    45    43    56    69   101   109   130
   162   108   191   179   203   304   243   245   216   188
   266   208   245   161   265   148   162   169   162   123
   175   174   124   153   154   216   178   221   193   245
   198   165   101    88   126   103   142   185   165   172
   169   149   142   173   143   185   176   167   161   106
    66    76   101   162   160   133   164   138   103    55
    92   147   153   115   129   157   130   133   118    60
    62    60    78    76    82    67    59    50    49    81
    67    66    79   130   107   142   131   128   108   103
    92   118    92    93    93    95    83    51    46    39
    55    47    47    54    77    84    82    79    79    81
    87    52    45    43    62    69    61    67    59    74
    65    76    74    61    57    43    31    41    38    57
    59    64    71    84    69    48    41    59    81    78
    76    73    86    77    68    78    61    60    62    85
    66    83    77    89    79    77    70     0     0     0
HEADER:
DateEnd=1622
Length=112
Location=HOM 2393 Nørregade 12 4 DP13 Stolpe
Species=PISY
Pith=1
SapWoodRings=0
KeyCode=F042002A
DATA:Tree
   184   245   168    47   213   130   149   127   165   163
   162   144   111   137   214   214   211   184   211   198
   195   261   220   169   140    76   116   132   173   221
   203   203   157   134   157   177   190   167   101   106
   142   145   119   112   146   128   162   168   204   186
   191   176   138   144   114   110   124    80   142    75
   101    67    68    86   111   124    96    78    75    87
    99    78    94    83    57    46    56    45    47    41
    49    49    52    77    59    66    65    97    64    77
    63   108    99    70    40    41    31    42    45    41
    48    37    38    33    33    44    57    60    88    98
    97   105     0     0     0     0     0     0     0     0
HEADER:
DateEnd=1613
Length=167
Location=HOM 2393 Nørregade 12 9 DP9 Rem
Species=QUSP
SapWoodRings=21
KeyCode=F042003A
DATA:Tree
   163   154   117   111   108   102    75    87   130    93
    60    70    59    74    67    69    57    41    65    77
    85    86    80    81    83    69    88   115   113    89
    77   109    99   102    75   127   130   114    91   141
    94    86    75   106    73    75    79    94   109   125
    65    82    78    76    79    91    92    83    79    85
    87    65    58    77    82    74    76    86   109   134
    72    75    66    64    69    84    91    89    94    94
    95    81    65    77   119   137    83    88    95    62
    55    86    99   119    97   107    69    86    76   100
    64    91    63    87   126   106   111    81   102    65
    52    68    75    95    90   108   111    94    87    86
    73    79    62    68    88    60    74    86    69    53
    37    57    57    70    55    66    76    62    44    57
    61    61    49    47    61    67    59    67    72    77
    67    83    59    64    60    64    69    86    79    95
   107    81    65    64    72    64    50     0     0     0
HEADER:
DateEnd=1556
Length=117
Location=HOM 2393 Nørregade 12 DP10
Species=QUSP
SapWoodRings=0
KeyCode=F0420049
DATA:Tree
   638   472   489   479   504   552   570   457   340   429
   423   338   331   196   139   137   272   278   186   204
   139    87   108    39    58    91   104   160   155   195
   140   155    93    93   122   189   171   137   147    94
    57    89    47    85   128   246   208   263   149    70
    55    91   165   280   328   323   173   126   140   116
   131   127    64    66    79    89    85    70    67    53
    32    31    28    32    45    40    56    50    52    32
    29    25    28    33    39    41    59    62    57    56
    56    67    81    41    53    42    33    38    55    78
   105    77    95    70    57    54    55    60    81    55
    71    70    67    59    52    39    51     0     0     0
HEADER:
DateEnd=1678
Length=101
Location=HOM 2393 Nørregade 12 DP2
Species=PISY
Pith=1
SapWoodRings=0
KeyCode=F042006A
DATA:Tree
   226   217   297   267   223   223   235   315   236   174
   204   182   169   150   146   143   172   150   171   187
   239   176   144   119   244   202   201   195   201   259
   188   256   183   241   115   158   156   144   188   200
    87   112   101   116   102   123    94   118    69    89
   107   111   115   136   125   135   152   152   142   140
   144   190   135   111   112   124   109   153   200   168
   176   181   137   165    88    96   108    97    95    92
   155   126   151    80    90    99    89    83    90    67
    56    56    35    35    46    67    48    65    84    76
    81     0     0     0     0     0     0     0     0     0
HEADER:
DateEnd=1536
Length=165
Location=HOM 2393 Nørregade 12 DP3
Species=QUSP
SapWoodRings=0
KeyCode=F042007A
DATA:Tree
   405   263   242   303   334   356   410   412   267   257
   223   211   217   229   323   331   220   139   183   152
   125   165   110    96   103    75   129   134   107    85
   110    94    88    98    81   120    91    74    89   102
    99   104    83    96    93   112   120    83    83    84
    96    97    97    81    86    89    95    85    60    80
    89    70    84    69    83    76    85    51    72    50
    55    57    71    61    49    45    81    85   108    83
    79    50    93    92   103    87    97    70    77    78
    62    66    58    64    74    70    77    77    57    52
    56    56    72    66    68    62    50    62    59    70
    62    55    57    51    54    56    42    46    64    58
    58    59    62    55    62    52    62    56    55    58
    52    59    73    61    59    46    59    69    49    65
    65    80    64    57    71    72    69    44    50    60
    77    73    72    65    91    71    99    89    82    86
    81    89    90    77    95     0     0     0     0     0
HEADER:
DateEnd=1578
Length=174
Location=HOM 2393 Nørregade 12 DP4
Species=QUSP
SapWoodRings=0
KeyCode=F042008A
DATA:Tree
   157   188   215   164   121   177   189   153   157   103
   113   150   164   162    90   108   166   138   135   142
   149   142   171   138   124   122   141   144   118   106
    87   118   164   131   107   132    84    94   122   116
   125   114   122   154   204   172   188   131   125   160
   154   174   157   164   164   135   131   105   122   149
   132   130   144   141   122   124    76    87    83    92
   100   124   127   104    84    87    86    87   105    87
    87    91    85    76    62    62    81    70    73    89
    76   104    65    88    91    83    93    85   105    89
    81    78    61    57    87    81    71    99    95   101
    97    64    63    88    81    53    79    85    90    74
    47    75    54    68    49    49    60    58    66    72
    61    76    69    73    63    58    77    62    60    64
    69    71    76    65    48    69    59    56    96    90
    68    52    50    59    64    55    57    52    62    56
    52    65    67    68    51    71    63    56    68    55
    72    67    68    68     0     0     0     0     0     0
HEADER:
DateEnd=1531
Length=172
Location=HOM 2393 Nørregade 12 DP6
Species=QUSP
SapWoodRings=0
KeyCode=F042009A
DATA:Tree
   640   441   256   293   432   355   436   484   406   431
   290   288   408   329   213   284   248   254   263   198
   277   240   202   162   155   162   187   171   133    86
    88    87    89   104   108    66    59    63    71   102
    87    63    90    79    62    77    82    70    68    65
    89    93    88    74    53    46    69    94   113    73
    82   114   108    80   123   120   141   161   131   114
   116   153   142   122    75    68   105    97    91    74
   125    99   128    96   124   116    79   117   116   149
   150   144   112    82   156   143   178   124   184   204
   124    95    95   163   149   140   131   172   181   131
   113   102   141   155   181   152   124   137   127   145
   140   165   162   165   196   155   110   190    90    78
   129   117   125   118   163   113   148    82   106   105
   125   147   110   132   159   166   154   124   135   144
   137   113   124   115   135   148   108    88   103    71
    58   101   109    84    82    89    90    77   113    75
    77   111     0     0     0     0     0     0     0     0
HEADER:
DateEnd=1604
Length=193
Location=HOM 2393 Nørregade 12 DP7
Species=QUSP
SapWoodRings=11
KeyCode=F042010A
DATA:Tree
   193   144   106   122   138   158   194   118   124   197
   163   137   159   174   217   232   213   169   177   247
   241   149   120    97   139   144   135   106   143   112
   124   125   110   121    93   109   142   149   180   207
   135   126   168   160   207   129   195   197   134   127
   112   148   203   198   203   200   180   146    97    78
   115   103   148   139   154   117   115   115   121   142
   165   172   177   134   112   133   105    94    93   127
   137   147   123   115   157   102   118   137   121   135
    95   108   122   138   136   134   124   133   131   124
   153   126   142   177   155   135   128   116   104   107
   131   132   141   133   124   102   102    95    98   137
   116   125   107   105    87    94   108    97    88    85
    81    80   104    87   135   118   120    92   100   113
   101   110   114   132   106   105    96    97   123   104
    87    92    82    98    80    76    68    74    79    68
    72    82    66    69    64    68    70    67    69    69
    61    78    76    99    92    82    76    67    89    74
    75    63    51    49    60    62    51    67    87    83
    78    75    89     0     0     0     0     0     0     0
HEADER:
DateEnd=1621
Length=234
Location=HOM 2393 Nørregade 12 DP8
Species=QUSP
SapWoodRings=36
KeyCode=F042011A
DATA:Tree
   177   176   225   210   169   236   173   106   155   151
   185   251   256   169   239   157   153   153   183   220
   170   115   166   161   151   158    91   108   140   162
   149    91   108   180   178   148   146   166   195   215
   158   160   127   160   125   119    97    86   113   137
   117   126   139    90    99   112   118   112   104    91
   125   179   157   161   127   113   172   170   176   140
   177   164   122   125   111   123   136   129   121   144
   112    96    85    69    91    98   102   109   100   106
    91   104   104   130   129   157   110   116    96   107
    82    83    92   139   118   101   114   104   128    78
   134   132   135   155   107   140   124   126   108    99
    81   102    82    97    92    97   104    98    79    78
    89    64    68    71   118    90    84    75   100    70
    91    78    86    92    78    76    91    75    97   101
   110    61    70    69    60    61    77    87    88    90
    78    53    77    61    57    99    96    74    50    62
    69    72    71    69    54    57    62    68    67    70
    71    54    73    64    70    70    59    60    80    60
    79    51    40    59    74    68    63    61    70    57
    51    54    52    62    52    49    38    51    49    46
    43    48    47    49    45    43    50    52    60    59
    59    53    52    51    51    56    59    49    48    40
    46    51    34    28     0     0     0     0     0     0
